# Supplementary material for: Integrated Serum Metabolome and Gut Microbiome to Decipher Chicken Amino Acid Improvements Induced by Medium-Chain Monoglycerides
Source: Metabolites. 2023 Jan 30;13(2):208. doi: 10.3390/metabo13020208 (PMC9966585; doi:10.3390/metabo13020208)
Supplement: Supplementary file 1 [file metabolites-13-00208-s001.zip]

Archive with 1 entries (1 files):
- metabolites-2088744-supplementary.pdf
